# Supplementary material for: Factors Associated with Sleep Disruption and Fatigue in Thyroid Cancer Survivors
Source: Curr Oncol. 2025 Dec 19;33(1):1. doi: 10.3390/curroncol33010001 (PMC12840390; doi:10.3390/curroncol33010001)
Supplement: Supplementary file 1 [file curroncol-33-00001-s001.zip]

Archive with 1 entries (1 files):
- curroncol-3961995-supplementary.pdf
